# Supplementary material for: Deficiency of ChPks and ChThr1 Inhibited DHN-Melanin Biosynthesis, Disrupted Cell Wall Integrity and Attenuated Pathogenicity in Colletotrichum higginsianum
Source: Int J Mol Sci. 2023 Nov 2;24(21):15890. doi: 10.3390/ijms242115890 (PMC10650501; doi:10.3390/ijms242115890)
Supplement: Supplementary file 1 [file ijms-24-15890-s001.zip]

Archive with 1 entries (1 files):
- ijms-2660389-supplementary.pdf
